# Supplementary material for: C16orf74 is a novel prognostic biomarker and associates with immune infiltration in head and neck squamous cell carcinoma
Source: PLoS One. 2025 May 7;20(5):e0322701. doi: 10.1371/journal.pone.0322701 (PMC12057912; doi:10.1371/journal.pone.0322701)
Supplement: S3 File — (ZIP) [file pone.0322701.s003.zip]

Archive with 5 entries (5 files):
- ALL R scripts.docx
- clinical.cart.tar.gz
- Data Source.docx
- TCGA-HNSC.star_counts.tsv.gz
- TCGA-HNSC.survival.tsv.gz
