# Supplementary material for: C16orf74 is a novel prognostic biomarker and associates with immune infiltration in head and neck squamous cell carcinoma
Source: PLoS One. 2025 May 7;20(5):e0322701. doi: 10.1371/journal.pone.0322701 (PMC12057912; doi:10.1371/journal.pone.0322701)
Supplement: S5 File — (ZIP) [file pone.0322701.s005.zip]

Archive with 3 entries (3 files):
- GSE184616_series_matrix.txt.gz
- GSE42743_series_matrix.txt.gz
- IMvigor210CoreBiologies_1.0.0.7z
